# Supplementary material for: Endoscopic vacuum therapy and early surgical closure after pelvic anastomotic leak: meta-analysis of bowel continuity rates
Source: Br J Surg. 2022 May 30;109(9):822–31. doi: 10.1093/bjs/znac158 (PMC10364759; doi:10.1093/bjs/znac158)
Supplement: znac158_Supplementary_Data [file znac158_supplementary_data.zip]

Archive with 4 entries (4 files):
- Sup Table 1 - After minor revisions_.docx
- Sup Table 2 - After minor revisions_.docx
- Supplementary_Appendix_1.docx
- Supplementary_Figure_1.jpg
